# Supplementary material for: Occurrence and distribution of Salmonella serovars in carcasses and foods in southern Italy: Eleven-year monitoring (2011–2021)
Source: Front Microbiol. 2022 Oct 6;13:1005035. doi: 10.3389/fmicb.2022.1005035 (PMC9582760; doi:10.3389/fmicb.2022.1005035)
Supplement: Supplementary file 1 [file Table_1.XLSX]

## Sheet: Foglio2
S1 Number (N) and percentage (%) of Salmonella- positive samples collected in the context of official controls provided by Regulation (EC) No 2073/2005 and during own check sampling from public or private enterprises grouped by source and years.
Matrix	2011			2012			2013			2014			2015			2016			2017			2018			2019			2020			2021
	N sampled units	Positive (N)	%	N sampled units	Positive (N)	%	N sampled units	Positive (N)	%	N sampled units	Positive (N)	%	N sampled units	Positive (N)	%	N sampled units	Positive (N)	%	N sampled units	Positive (N)	%	N sampled units	Positive (N)	%	N sampled units	Positive (N)	%	N sampled units	Positive (N)	%	N sampled units	Positive (N)	%
Milk and milk products	763	1	0.131062	612	3	0.490196	348	1	0.287356	395	2	0.506329	256	0	0	281	0	0	181	2	1.10497	159	5	3.14465	141	2	1.41844	57	0	0	82	0	0
Processed Milk	7	0	0	3	0	0	3	0	0	12	0	0	3	0	0	5	0	0	6	0	0	9	0	0	4	1	25	2	0	0	4	0	0
Raw milk	11	0	0	25	2	8	21	1	4.7619	10	1	10	22	0	0	2	0	0	5	2	40	23	4	17.3913	13	0	0	7	0	0	4	0	0
Dairy products	745	1	0.134228	584	1	0.171233	324	0	0	373	1	0.268097	231	0	0	274	0	0	170	0	0	127	1	0.787402	124	1	0.806452	48	0	0	74	0	0
Meat and Meat Products	303	37	12.2112	340	32	9.41176	259	30	11.583	195	17	8.71795	259	15	5.79151	154	11	7.14286	125	11	8.8	258	57	22.093	209	55	26.3158	131	15	11.4504	205	47	22.9268
Meat and Meat Products from Bovine	16	4	25	46	1	2.17391	31	1	3.22581	19	2	10.5263	18	4	22.2222	9	1	11.1111	9	2	22.2222	49	6	12.2449	42	4	9.52381	39	4	10.2564	39	0	0
Meat and Meat Products from Buffalo	3	2	66.6667	0	0		1	0	0	0	0		0	0		0	0		0	0		0	0		0	0		0	0		0	0
Meat and Meat Products from Equine	2	0	0	0	0		0	0		0	0		0	0		0	0		0	0		0	0		0	0		0	0		0	0
Meat and Meat Products from Ovine	0	0		0	0		1	0	0	1	0	0	0	0		0	0		1	0	0	0	0		2	0	0	0	0		0	0
Meat and Meat Products from Pork	62	25	40.3226	56	6	10.7143	78	23	29.4872	50	9	18	46	6	13.0435	21	4	19.0476	43	6	13.9535	69	14	20.2899	25	7	28	17	0	0	36	9	25
Meat and Meat Products from Broiler	7	0	0	48	14	29.1667	26	1	3.84615	25	3	12	40	3	7.5	26	4	15.3846	11	3	27.2727	65	24	36.9231	69	34	49.2754	36	8	22.2222	62	37	59.6774
Meat and Meat Products from Rabbit	1	0	0	0	0		0	0		0	0		1	0	0	0	0		0	0		0	0		0	0		0	0		0	0
Meat and Meat Products from Turkey	0	0		15	10	66.6667	2	1	50	1	0	0	3	1	33.3333	5	2	40	0	0		4	0	0	2	2	100	2	1	50	2	0	0
Meat and Meat Products from Wild boar	3	3	100	0	0		0	0		0	0		0	0		0	0		0	0		1	0	0	0	0		0	0		1	1	100
MMP from Poutry and Turkey	1	1	100	0	0		2	2	100	0	0		0	0		0	0		0	0		9	9	100	7	7	100	2	2	100	0	0
MMP from Pork and Bovine	0	0		0	0		0	0		0	0		0	0		0	0		0	0		0	0		1	1	100	0	0		0	0
MMP from Broiler. Turkey and Pork	0	0		0	0		0	0		0	0		0	0		0	0		0	0		2	2	100	0	0		0	0		0	0
N.I.	208	2	0.961538	175	1	0.571429	118	2	1.69492	99	3	3.0303	151	1	0.662252	93	0	0	61	0	0	59	2	3.38983	61	0	0	35	0	0	65	0	0
Fish and fishery products	124	5	4.03226	93	7	7.52688	228	10	4.38596	342	14	4.09357	193	7	3.62694	90	5	5.55556	72	6	8.33333	322	15	4.65839	242	24	9.91736	101	3	2.9703	108	19	17.5926
Bivalve molluscs	39	4	10.2564	46	4	8.69565	158	0	0	275	11	4	101	7	6.93069	44	4	9.09091	54	6	11.1111	294	15	5.10204	229	24	10.4803	80	3	3.75	94	19	20.2128
Cephalopod molluscs	8	1	12.5	9	2	22.2222	5	0	0	8	0	0	7	0	0	14	0	0	2	0	0	3	0	0	1	0	0	1	0	0	0	0
molluscs	0	0		0	0		11	10	90.9091	3	3	100	0	0		0	0		0	0		0	0		0	0		1	0	0	0	0
Crustaceans	6	0	0	3	0	0	1	0	0	3	0	0	2	0	0	4	1	25	0	0		0	0		2	0	0	0	0		2	0	0
Others	71	0	0	35	1	2.85714	53	0	0	53	0	0	83	0	0	28	0	0	16	0	0	25	0	0	10	0	0	19	0	0	12	0	0
Fruits and vegetables and juices	267	0	0	62	1	1.6129	119	1	0.840336	94	1	1.06383	55	0	0	49	0	0	27	1	3.7037	37	2	5.40541	11	0	0	14	0	0	10	0	0
Eggs and egg products	135	1	0.740741	66	0	0	74	4	5.40541	29	0	0	28	0	0	24	0	0	45	0	0	33	0	0	33	2	6.06061	27	1	3.7037	32	0	0
Bakery products	19	0	0	26	0	0	23	0	0	62	0	0	55	0	0	87	1	1.14943	81	0	0	27	0	0	44	0	0	18	0	0	18	0	0
Infant formulae	15	0	0	20	0	0	24	0	0	48	0	0	34	0	0	47	0	0	24	0	0	9	0	0	15	0	0	10	0	0	5	0	0
Seeds (sprouted seeds)	26	1	3.84615	11	5	45.4545	7	0	0	6	3	50	9	2	22.2222	12	3	25	4	0	0	9	0	0	1	0	0	3	0	0	6	0	0
Cereals	1	0	0	7	0	0	9	0	0	6	0	0	16	1	6.25	1	0	0	3	0	0	15	0	0	10	0	0	8	0	0	1	0	0
Spices and herbs	2	0	0	2	0	0	2	0	0	2	1	50	0	0		1	0	0	0	0		10	0	0	10	0	0	6	0	0	4	0	0
Soft drink	0	0		1	0	0	11	0	0	2	0	0	4	0	0	2	0	0	0	0		2	0	0	1	0	0	0	0		2	0	0
Pasta	0	0		0	0		1	0	0	3	0	0	1	0	0	2	0	0	0	0		8	0	0	4	0	0	4	0	0	1	0	0
Potable water	0	0		4	0	0	1	0	0	8	0	0	2	0	0	0	0		0	0		1	0	0	1	0	0	0	0		2	0	0
Honey	3	0	0	0	0		1	0	0	0	0		0	0		0	0		1	0	0	3	0	0	0	0		1	0	0	0	0
Other processed food products and prepared dishes	109	0	0	78	0	0	267	0	0	425	0	0	400	0	0	445	2	0.449438	319	0	0	116	0	0	124	0	0	31	0	0	35	0	0
Carcass	63	3	4.7619	59	15	25.4237	127	0	0	90	4	4.44444	129	33	25.5814	219	75	34.2466	75	33	44	86	40	46.5116	61	30	49.1803	13	9	69.2308	60	40	66.6667
Carcass of Bovine	40	1	2.5	16	0	0	64	0	0	60	0	0	30	1	3.33333	43	11	25.5814	13	0	0	36	6	16.6667	10	2	20	4	0	0	26	16	61.5385
Carcass of Buffalo	0	0		13	13	100	40	0	0	11	0	0	10	10	100	27	27	100	0	0		0	0		0	0		0	0		0	0
Carcass of Goat	0	0		0	0		0	0		5	1	20	0	0		0	0		0	0		0	0		0	0		0	0		0	0
Carcass of Ovine	0	0		7	0	0	3	0	0	0	0		1	1	100	1	1	100	1	0	0	0	0		0	0		0	0		0	0
Carcass of Pork	6	0	0	4	0	0	8	0	0	9	0	0	72	9	12.5	124	24	19.3548	48	31	64.5833	43	34	79.0698	40	20	50	9	9	100	17	13	76.4706
Carcass of Broiler	5	1	20	7	2	28.5714	5	0	0	2	0	0	15	12	80	15	8	53.3333	4	0	0	3	0	0	11	8	72.7273	0	0		14	11	78.5714
Carcass of Wild Boar	1	1	100	0	0		0	0		3	3	100	0	0		4	4	100	2	2	100	0	0		0	0		0	0		0	0
N.I.	11	0	0	12	0	0	7	0	0	0	0		1	0	0	5	0	0	7	0	0	4	0	0	0	0		0	0		3	0	0
All	1830	48	2.62295	1381	63	4.56191	1501	46	3.06462	1707	42	2.46046	1441	58	4.02498	1414	97	6.85997	957	53	5.53814	1095	119	10.8676	907	113	12.4587	424	28	6.60377	571	106	18.5639
